# Supplementary material for: A cheesy exudate: a case report on management of pericardial disease through multimodal cardiac imaging
Source: Eur Heart J Case Rep. 2026 Apr 16;10(4):ytag261. doi: 10.1093/ehjcr/ytag261 (PMC13128196; doi:10.1093/ehjcr/ytag261)
Supplement: ytag261_Supplementary_Data [file ytag261_supplementary_data.zip]

Archive with 6 entries (6 files):
- Video 1.mp4
- Video 2.mp4
- Video captions.docx
- Video3.mp4
- Video4.mp4
- Video5.mp4
